# Supplementary material for: UV-Induced Mutants of Metarhizium anisopliae: Improved Biological Parameters, Resistance to Stressful Factors, and Comparative Transcriptomic Analysis
Source: J Fungi (Basel). 2025 May 27;11(6):412. doi: 10.3390/jof11060412 (PMC12194297; doi:10.3390/jof11060412)
Supplement: Supplementary file 1 [file jof-11-00412-s001.zip]

Archive with 2 entries (2 files):
- stress tolerance data.xlsx
- Supplementary Materials.pdf
