# Supplementary material for: UV-Induced Mutants of Metarhizium anisopliae: Improved Biological Parameters, Resistance to Stressful Factors, and Comparative Transcriptomic Analysis
Source: J Fungi (Basel). 2025 May 27;11(6):412. doi: 10.3390/jof11060412 (PMC12194297; doi:10.3390/jof11060412)
Supplement: Supplementary file 1 [file jof-11-00412-s001.zip › stress tolerance data.xlsx]

## Sheet: Mutant Screening
		Relative germination rate of strains after 90-min UV irradiation.
		Strain code	WT	MaUV-1	MaUV-2	MaUV-3	MaUV-4	MaUV-5	MaUV-6	MaUV-7	MaUV-8	MaUV-9	MaUV-10	MaUV-11	MaUV-12
		Relative germination rate	0.203747	0.121343	0.247209	0.240131	0.164047	0.147864	0.179348	0.147596	0.165568	0.102276	0.108485	0.133955	0.387376
			0.228261	0.124033	0.238298	0.135472	0.216438	0.108631	0.202605	0.162825	0.129467	0.153423	0.146939	0.16359	0.358879
			0.215232	0.125791	0.220551	0.249559	0.183295	0.0601009	0.245576	0.177885	0.12696	0.147027	0.143987	0.136486	0.391858
		Strain code	MaUV-13	MaUV-14	MaUV-15	MaUV-16	MaUV-17	MaUV-18	MaUV-19	MaUV-20	MaUV-21	MaUV-22	MaUV-23	MaUV-24
		Relative germination rate	0.205425	0.253594	0.169316	0.136736	0.157512	0.19177	0.213899	0.323899	0.368485	0.902649	0.185395	0.392455
			0.160956	0.229868	0.152928	0.137023	0.154604	0.207363	0.158764	0.322082	0.385965	0.945412	0.198669	0.35407
			0.161295	0.238194	0.161172	0.0784819	0.163404	0.244257	0.257452	0.363825	0.325478	0.941792	0.23404	0.385267

## Sheet: Heat Stress
			Conidial germination rate of the mutants and the WT strain under heat stress
				45℃ heat stress 0.5h			45℃ heat stress 1h
				Relative germination rate
			WT	0.246637	0.294372	0.261261	0.0890052	0.0896226	0.0786517
			MaUV-12	0.725926	0.829114	0.751724	0.365	0.331707	0.325
			MaUV-20	0.488372	0.482587	0.516	0.0912281	0.101796	0.0804598
			MaUV-21	0.643902	0.64881	0.587963	0.438596	0.276836	0.371622
			MaUV-22	0.966292	0.972973	0.944444	0.615385	0.643275	0.685897
			MaUV-24	0.67027	0.698225	0.728916	0.389313	0.471429	0.503597

## Sheet: Different Environmental Stresse
		Conidial germination
			WT			MaUV-22
		SDS	0	0	0	0	0	0
		H2O2	0.842932	0.901316	0.845588	0.875	0.896	0.948529
		NaCl	0.513514	0.508876	0.48366	0.979592	0.978261	0.972414
		Relative inhibition rate of colony growth
			WT			MaUV-22
		SDS	0.401051	0.420972	0.444287	0.126746	0.121371	0.121557
		H2O2	0.133995	0.146801	0.163778	0.120368	0.105518	0.1715
		NaCl	0.0286215	0.031872	0.0484613	0.0890869	0.0574429	0.0954649
			Relative inhibition rate of conidial production
			WT			MaUV-22
		SDS	0.131783	0.149606	0.0787402	0.225	0.352273	0.3
		H2O2	0.34	0.362745	0.606299	0.025	0.0483871	0.0666667
		NaCl	0.951	0.905263	0.956863	0.15	0.145833	0.266667
